# Supplementary material for: A Novel Immunoassay for Malondialdehyde-Conjugated Low-Density Lipoprotein Measures Dynamic Changes in the Blood of Patients Undergoing Coronary Artery Bypass Graft Surgery
Source: Antioxidants (Basel). 2021 Aug 17;10(8):1298. doi: 10.3390/antiox10081298 (PMC8389242; doi:10.3390/antiox10081298)
Supplement: Supplementary file 1 [file antioxidants-10-01298-s001.zip]

Archive with 1 entries (1 files):
- antioxidants-1298384-supplementary.pdf
